# Supplementary material for: Does Real-World Evidence of the Economic Burden of Lung Cancer in Greece Exist? A Systematic Review of the Literature
Source: Curr Oncol. 2025 Feb 25;32(3):130. doi: 10.3390/curroncol32030130 (PMC11941143; doi:10.3390/curroncol32030130)
Supplement: Supplementary file 1 [file curroncol-32-00130-s001.zip]

Archive with 2 entries (2 files):
- curroncol-3393723-supplementary.pdf
- PRISMA_2020_checklist (curroncol-3393723).pdf
